# Supplementary material for: Urinary polycyclic aromatic hydrocarbon metabolites and hyperlipidemia: NHANES 2007–2016
Source: Lipids Health Dis. 2024 May 27;23:160. doi: 10.1186/s12944-024-02153-6 (PMC11131247; doi:10.1186/s12944-024-02153-6)
Supplement: Supplementary file 1 — Additional file 1: Table S1. Detection rates of 6 urinary PAHs metabolites; Table S2. Information of each quartile for different urinary PAHs metabolites; Table S3. Stratified Variables Illuminate the Association of 1-Hydroxynaphthalene with Hyperlipidemia in the US Population; Table S4. Stratified Variables Illuminate the Association of 2-Hydroxynaphthalene with Hyperlipidemia in the US Population; Table S5. Stratified Variables Illuminate the Association of 3-Hydroxyfluorene with Hyperlipidemia in the US Population; Table S6. Stratified Variables Illuminate the Association of 2-Hydroxyfluorene with Hyperlipidemia in the US Population; Table S7. Stratified Variables Illuminate the Association of 1-Hydroxyphenanthrene with Hyperlipidemia in the US Population; Table S8. Stratified Variables Illuminate the Association of 1-Hydroxypyrene with Hyperlipidemia in the US Population; Table S9. The joint effect of urinary PAHs metabolites mixtures on the prevalence of hyperlipidemia in WQS model in positive and negative direction. [file 12944_2024_2153_MOESM1_ESM.xlsx]

## Sheet: Supplementary Tables
Supplementary Tables
Table S1. Detection rates of 6 urinary PAHs metabolites
Table S2. Information of each quartile for different urinary PAHs metabolites
Table S3. Stratified Variables Illuminate the Association of 1-Hydroxynaphthalene with Hyperlipidemia in the US Population
Table S4. Stratified Variables Illuminate the Association of 2-Hydroxynaphthalene with Hyperlipidemia in the US Population
Table S5. Stratified Variables Illuminate the Association of 3-Hydroxyfluorene with Hyperlipidemia in the US Population
Table S6. Stratified Variables Illuminate the Association of 2-Hydroxyfluorene with Hyperlipidemia in the US Population
Table S7. Stratified Variables Illuminate the Association of 1-Hydroxyphenanthrene with Hyperlipidemia in the US Population
Table S8. Stratified Variables Illuminate the Association of 1-Hydroxypyrene with Hyperlipidemia in the US Population
Table S9. The joint effect of urinary PAHs metabolites mixtures on the prevalence of hyperlipidemia in WQS model in positive and negative direction
Article title: Urinary polycyclic aromatic hydrocarbon metabolites and hyperlipidemia: NHANES 2007-2016
Journal name: Lipids in Health and Disease
Author names: Chenle Ye, Yuanrun Liu, Zhuoqi He, Weikai Huang, Guangzhan Chen, Tieli Peng, Kaishu Li
Corresponding author:
Tieli Peng. Division of Gastroenterology, Institute of Digestive Disease of Guangzhou Medical University, Affiliated Qingyuan Hospital, Guangzhou Medical, Qingyuan People's Hospital, Qingyuan 511518, China.
Email: pengtl@163.com
Kaishu Li. Department of Neurosurgery, Affiliated Qingyuan Hospital, Guangzhou Medical, Qingyuan People's Hospital, Qingyuan 511518, China.Institute of Digestive Disease of Guangzhou Medical University, Affiliated Qingyuan Hospital, Guangzhou Medical, Qingyuan People's Hospital, Qingyuan 511518, China.
Email: kaishu_li@126.com

## Sheet: Table S1
Table S1. Detection rates of 6 urinary PAHs metabolites
	Detection rates	2007-2008 LOD (pg/mL)	2009-2010 LOD (pg/mL)	2011-2012 LOD (pg/mL)	2013-2014 LOD (pg/mL)	2015-2016 LOD (pg/mL)
1-Hydroxynaphthalene	0.999004	48	48	48	60	60
2-Hydroxynaphthalene	1	13	40	40	90	90
3-Hydroxyfluorene	0.983642	5	10	10	8	8
2-Hydroxyfluorene	0.999858	5	10	10	8	8
1-Hydroxyphenanthrene	0.996586	5	10	10	9	9
1-Hydroxypyrene	0.873115	5	10	10	70	70
LOD, limit of detection.
More details about urinary PAHs metabolites can be downloaded from the corresponding year's NHANES laboratory method file.
2007-2008 Download link: https://wwwn.cdc.gov/nchs/data/nhanes/2007-2008/labmethods/pah_e_met_monohydroxy-polycyclic-aromatic-hydrocarbons.pdf
2009-2010 Download link: https://wwwn.cdc.gov/nchs/data/nhanes/2009-2010/labmethods/PAH_F_MET_POLYAROMATIC_HYDROCARBONS_URINE.pdf
2011-2012 Download link: https://wwwn.cdc.gov/nchs/data/nhanes/2011-2012/labmethods/pah_g_met.pdf
2013-2014 Download link: https://wwwn.cdc.gov/nchs/data/nhanes/2013-2014/labmethods/PAH_H_MET_Aromatic_Hydrocarbons.pdf
2015-2016 Download link: https://wwwn.cdc.gov/nchs/data/nhanes/2015-2016/labmethods/PAH-I-PAHS-I-MET-508.pdf

## Sheet: Table S2
Table S2. Information of each quartile for different urinary PAHs metabolites
Urinary PAHs metabolites (ng/g creatinine)*0.01	Quintile 1		Quintile 2		Quintile 3		Quintile 4		Quintile 5
	N	Range	N	Range	N	Range	N	Range	N	Range
1-Hydroxynaphthalene	1368	＜0.065	1384	0.065-0.119	1356	0.120-0.237	1442	0.238-0.741	1480	＞0.741
2-Hydroxynaphthalene	1297	＜0.194	1328	0.194-0.330	1347	0.331-0.557	1546	0.558-1.092	1512	＞1.092
3-Hydroxyfluorene	1431	＜0.004	1375	0.004-0.006	1398	0.007-0.010	1362	0.011-0.031	1464	＞0.031
2-Hydroxyfluorene	1411	＜0.011	1348	0.011-0.016	1362	0.017-0.025	1437	0.026-0.063	1472	＞0.063
1-Hydroxyphenanthrene	1566	＜0.007	1435	0.007-0.010	1352	0.011-0.015	1361	0.016-0.023	1316	＞0.023
1-Hydroxypyrene	1522	＜0.006	1422	0.006-0.010	1329	0.011-0.015	1358	0.016-0.025	1399	＞0.025
Ʃ PAHs	1316	＜0.370	1286	0.370-0.576	1394	0.577-0.932	1546	0.933-1.980	1488	＞1.980
Ʃ PAHs: total sum of all urinary PAH metabolites; PAH, Polycyclic aromatic hydrocarbons metabolites (ng/g creatinine)*0.01; N, Number of persons in each quartile; Range, Range of each quartile.

## Sheet: Table S3
Table S3. Stratified Variables Illuminate the Association of 1-Hydroxynaphthalene with Hyperlipidemia in the US Population
	Quintile 1		Quintile 2		Quintile 3		Quintile 4		Quintile 5		P for interaction
	OR (95%CI)	P	OR (95%CI)	P	OR (95%CI)	P	OR (95%CI)	P	OR (95%CI)	P
Age group (years)											0.039
≥20-39	Reference		0.93 (0.69-1.27)	0.7	1.46 (1.06-2.02)	0.022	0.97 (0.68-1.37)	0.9	1.77 (1.14-2.74)	0.011
40-59	Reference		0.68 (0.46-1.01)	0.058	0.90 (0.60-1.34)	0.6	0.75 (0.46-1.23)	0.3	0.87 (0.47-1.60)	0.6
60-80+	Reference		1.82 (1.03-3.21)	0.04	2.44 (1.35-4.43)	0.004	2.07 (1.23-3.48)	0.007	1.65 (1.02-2.68)	0.043
Gender											0.072
Male	Reference		0.98 (0.69-1.39)	0.9	1.28 (0.90-1.82)	0.2	0.99 (0.68-1.44)	>0.9	1.42 (0.92-2.19)	0.11
Female	Reference		0.90 (0.65-1.27)	0.6	1.25 (0.94-1.65)	0.12	0.98 (0.68-1.43)	>0.9	1.18 (0.77-1.80)	0.5
Race											0.094
Mexican American	Reference		0.82 (0.50-1.35)	0.4	1.21 (0.68-2.17)	0.5	0.58 (0.34-1.00)	0.05	1.66 (0.82-3.36)	0.2
Other Hispanic	Reference		0.98 (0.49-1.97)	>0.9	0.88 (0.50-1.55)	0.7	1.17 (0.49-2.76)	0.7	1.17 (0.63-2.19)	0.6
Non-Hispanic White	Reference		0.97 (0.64-1.47)	0.9	1.40 (1.01-1.94)	0.044	1.10 (0.74-1.64)	0.6	1.33 (0.85-2.08)	0.2
Non-Hispanic Black	Reference		0.81 (0.53-1.24)	0.3	1.14 (0.74-1.76)	0.6	0.85 (0.57-1.26)	0.4	1.26 (0.81-1.97)	0.3
Other/multiracial	Reference		1.46 (0.69-3.08)	0.3	1.10 (0.55-2.21)	0.8	1.06 (0.47-2.37)	0.9	1.02 (0.36-2.92)	>0.9
Marital status											0.188
Married	Reference		0.83 (0.60-1.16)	0.3	1.21 (0.88-1.66)	0.2	0.94 (0.65-1.37)	0.8	1.19 (0.77-1.82)	0.4
Living with a partner	Reference		0.64 (0.31-1.31)	0.2	1.72 (0.80-3.70)	0.2	0.88 (0.40-1.94)	0.8	1.76 (0.63-4.93)	0.3
Living alone	Reference		1.23 (0.82-1.86)	0.3	1.39 (0.95-2.02)	0.089	1.10 (0.74-1.63)	0.6	1.43 (0.88-2.32)	0.14
Educational level											0.034
Less than high school	Reference		0.91 (0.57-1.45)	0.7	0.96 (0.61-1.50)	0.8	0.84 (0.53-1.33)	0.4	1.06 (0.65-1.73)	0.8
High school or GED	Reference		0.98 (0.57-1.70)	>0.9	1.02 (0.57-1.81)	>0.9	0.96 (0.55-1.68)	0.9	1.60 (0.86-3.01)	0.14
College or above	Reference		0.94 (0.67-1.34)	0.7	1.41 (1.04-1.91)	0.028	1.00 (0.72-1.40)	>0.9	1.29 (0.84-1.97)	0.2
BMI group (kg/m2)											0.202
<25	Reference		0.74 (0.46-1.19)	0.2	0.91 (0.57-1.45)	0.7	0.84 (0.50-1.42)	0.5	1.28 (0.71-2.31)	0.4
25-30	Reference		1.12 (0.75-1.69)	0.5	1.42 (1.00-2.01)	0.053	1.06 (0.67-1.70)	0.8	1.23 (0.74-2.05)	0.4
>30	Reference		0.94 (0.64-1.37)	0.7	1.63 (1.10-2.40)	0.015	1.02 (0.67-1.55)	>0.9	1.32 (0.76-2.28)	0.3
PIR											0.437
<1.30	Reference		1.15 (0.73-1.79)	0.5	1.47 (0.99-2.19)	0.058	0.83 (0.55-1.26)	0.4	1.28 (0.79-2.07)	0.3
1.30-3.49	Reference		1.12 (0.75-1.68)	0.6	1.35 (0.93-1.95)	0.11	1.45 (1.00-2.11)	0.052	1.59 (1.04-2.42)	0.031
≥3.50	Reference		0.78 (0.50-1.20)	0.2	1.17 (0.81-1.69)	0.4	0.80 (0.50-1.30)	0.4	1.16 (0.61-2.20)	0.6
Smoking status											0.617
Never smoker	Reference		0.81 (0.61-1.08)	0.2	1.22 (0.92-1.62)	0.2	0.90 (0.67-1.20)	0.4	1.13 (0.68-1.88)	0.6
Former smoker	Reference		1.36 (0.83-2.21)	0.3	1.29 (0.78-2.11)	0.2	1.29 (0.78-2.11)	0.3	1.49 (0.86-2.59)	0.15
Current smoker	Reference		2.36 (0.58-9.65)	0.2	2.53 (0.71-9.02)	0.15	1.56 (0.47-5.15)	0.5	2.33 (0.76-7.11)	0.14
Drinking status											0.836
Yes	Reference		0.89 (0.64-1.26)	0.5	1.24 (0.95-1.61)	0.12	0.97 (0.70-1.33)	0.8	1.28 (0.89-1.85)	0.2
No	Reference		1.18 (0.78-1.80)	0.4	1.40 (0.89-2.19)	0.14	1.07 (0.73-1.57)	0.7	1.42 (0.75-2.71)	0.3
Physical activity											0.893
Yes	Reference		0.95 (0.67-1.33)	0.7	1.15 (0.83-1.58)	0.4	0.95 (0.66-1.36)	0.8	1.12 (0.74-1.69)	0.6
No	Reference		0.93 (0.63-1.37)	0.7	1.48 (1.05-2.10)	0.027	1.03 (0.71-1.48)	0.9	1.57 (0.96-2.55)	0.072
Hypertension											0.936
Yes	Reference		1.05 (0.69-1.59)	0.8	1.54 (0.99-2.39)	0.055	1.12 (0.76-1.64)	0.6	1.52 (0.90-2.56)	0.11
No	Reference		0.91 (0.67-1.25)	0.6	1.19 (0.89-1.58)	0.2	0.95 (0.68-1.32)	0.7	1.20 (0.83-1.74)	0.3
Diabetes											0.898
Yes	Reference		1.33 (0.63-2.79)	0.5	1.40 (0.69-2.86)	0.3	1.02 (0.54-1.91)	>0.9	1.76 (0.88-3.52)	0.11
No	Reference		0.92 (0.69-1.22)	0.6	1.26 (0.99-1.60)	0.057	0.98 (0.73-1.32)	>0.9	1.27 (0.90-1.79)	0.2
PAH, Polycyclic aromatic hydrocarbons (ng/g creatinine) * 0.01. Urinary PAH metabolite quintile 1 is the reference group. Logistic regression was used for stratification. Adjust for age, sex, race, marital status, educational level, BMI, PIR, smoking status, drinking status, physical activity, diabetes and hypertension.

## Sheet: Table S4
Table S4. Stratified Variables Illuminate the Association of 2-Hydroxynaphthalene with Hyperlipidemia in the US Population
	Quintile 1		Quintile 2		Quintile 3		Quintile 4		Quintile 5		P for interaction
	OR (95%CI)	P	OR (95%CI)	P	OR (95%CI)	P	OR (95%CI)	P	OR (95%CI)	P
Age group (years)											0.073
≥20-39	Reference		0.95 (0.67-1.36)	0.8	0.95 (0.63-1.43)	0.8	1.26 (0.87-1.82)	0.2	1.12 (0.72-1.76)	0.6
40-59	Reference		0.99 (0.68-1.45)	>0.9	1.18 (0.73-1.90)	0.5	1.24 (0.84-1.84)	0.3	1.10 (0.67-1.80)	0.7
60-80+	Reference		2.01 (1.23-2.94)	0.002	1.27 (0.83-1.94)	0.3	1.32 (0.77-2.25)	0.3	2.20 (1.21-4.02)	0.011
Gender											0.307
Male	Reference		0.98 (0.71-1.35)	0.9	1.17 (0.80-1.71)	0.4	1.39 (0.96-2.02)	0.082	1.31 (0.82-2.09)	0.2
Female	Reference		1.47 (1.03-2.10 )	0.035	1.18 (0.80-1.72)	0.4	1.35 (0.95-1.92)	0.091	1.36 (0.95-1.94)	0.09
Race											0.635
Mexican American	Reference		0.93 (0.53-1.64)	0.8	1.06 (0.50-2.23)	0.9	0.86 (0.44-1.67)	0.7	0.89 (0.45-1.77)	0.7
Other Hispanic	Reference		0.71 (0.33-1.53)	0.4	0.63 (0.31-1.28)	0.2	0.70 (0.36-1.35)	0.3	0.53 (0.26-1.35)	0.3
Non-Hispanic White	Reference		1.32 (1.00-1.74)	0.054	1.20 (0.86-1.68)	0.3	1.61 (1.14-2.26)	0.007	1.52 (1.01-2.27)	0.043
Non-Hispanic Black	Reference		0.79 (0.50-1.25)	0.3	0.79 (0.52-1.19)	0.2	0.85 (0.58-1.25)	0.4	1.02 (0.65-1.58)	>0.9
Other/multiracial	Reference		0.84 (0.43-1.62)	0.6	1.70 (0.75-3.83)	0.2	1.24 (0.60-2.57)	0.6	0.73 (0.33-1.63)	0.4
Marital status											0.958
Married	Reference		1.13 (0.85-1.51)	0.4	1.03 (0.72-1.47)	0.9	1.33 (0.97-1.84)	0.08	1.18 (0.81-1.74)	0.4
Living with a partner	Reference		1.11 (0.38-2.53)	0.8	1.89 (0.67-5.30)	0.2	1.31 (0.52-3.27)	0.6	1.19 (0.45-3.12)	0.7
Living alone	Reference		1.29 (0.87-1.90)	0.2	1.34 (0.92-1.94)	0.12	1.47 (1.03-2.09)	0.033	1.62 (1.06-2.46)	0.025
Educational level											0.729
Less than high school	Reference		0.70 (0.35-1.41)	0.3	0.93 (0.49-1.77)	0.8	0.95 (0.53-1.70)	0.8	0.83 (0.46-1.49)	0.5
High school or GED	Reference		0.77 (0.45-1.32)	0.3	0.67 (0.39-1.14)	0.14	0.69 (0.38-1.25)	0.2	0.75 (0.41-1.36)	0.3
College or above	Reference		1.34 (1.00-1.76)	0.038	1.32 (1.01-1.72)	0.043	1.65 (1.24-2.20)	<0.001	1.65 (1.13-2.40)	0.01
BMI group (kg/m2)											0.747
<25	Reference		0.95 (0.64-1.42)	0.8	1.06 (0.69-1.62)	0.8	1.61 (1.08-2.40)	0.021	1.31 (0.86-2.01)	0.2
25-30	Reference		1.23 (0.81-1.87)	0.3	1.16 (0.73-1.87)	0.5	1.33 (0.90-1.96)	0.15	1.06 (0.62-1.81)	0.8
>30	Reference		1.53 (0.94-2.50)	0.085	1.35 (0.79-2.30)	0.3	1.26 (0.78-2.03)	0.3	1.72 (1.03-2.85)	0.037
PIR											0.981
<1.30	Reference		0.93 (0.55-1.58)	0.8	0.87 (0.52-1.46)	0.6	0.93 (0.53-1.63)	0.8	0.99 (0.58-1.68)	>0.9
1.30-3.49	Reference		1.27 (0.87-1.88)	0.2	1.21 (0.79-1.85)	0.4	1.42 (0.95-2.12)	0.082	1.26 (0.82-1.94)	0.3
≥3.50	Reference		1.18 (0.80-1.73)	0.4	1.24 (0.83-1.86)	0.3	1.50 (1.04-2.17)	0.031	1.49 (0.87-2.55)	0.15
Smoking status											0.041
Never smoker	Reference		1.03 (0.80-1.32)	0.8	1.08 (0.82-1.42)	0.6	1.16 (0.89-1.50)	0.3	0.93 (0.65-1.33)	0.7
Former smoker	Reference		1.72 (1.17-2.54)	0.007	1.35 (0.84-2.18)	0.2	1.84 (1.05-3.22)	0.034	2.70 (1.50-4.87)	0.001
Current smoker	Reference		1.04 (0.16-6.98)	>0.9	1.27 (0.17-9.31)	0.8	1.50 (0.22-10.1)	0.7	1.47 (0.22-9.82)	0.7
Drinking status											0.16
Yes	Reference		1.25 (0.98-1.60)	0.07	1.24 (0.95-1.61)	0.11	1.52 (1.18-1.95)	0.001	1.42 (1.02-1.97)	0.036
No	Reference		0.91 (0.61-1.38)	0.7	0.97 (0.60-1.59)	>0.9	0.86 (0.54-1.38)	0.5	1.00 (0.66-1.83)	>0.9
Physical activity											0.164
Yes	Reference		1.05 (0.77-1.45)	0.7	1.09 (0.79-1.51)	0.6	1.36 (0.96-1.93)	0.085	1.04 (0.69-1.55)	0.8
No	Reference		1.46 (1.01-2.11)	0.045	1.26 (0.81-1.95)	0.3	1.40 (0.97-2.00)	0.07	1.66 (1.08-2.54)	0.021
Hypertension											0.211
Yes	Reference		1.30 (0.90-1.88)	0.2	1.06 (0.70-1.59)	0.8	1.30 (0.88-1.91)	0.2	1.29 (0.77-2.15)	0.3
No	Reference		1.13 (0.87-1.48)	0.4	1.21 (0.88-1.66)	0.2	1.38 (1.04-1.84)	0.028	1.28 (0.90-1.80)	0.2
Diabetes											0.001
Yes	Reference		1.42 (0.75-2.71)	0.3	2.29 (1.16-4.54)	0.018	2.36 (1.31-4.59)	0.007	2.22 (1.09-4.28)	0.022
No	Reference		1.13 (0.90-1.40)	0.2	1.08 (0.82-1.43)	0.6	1.27 (1.01-1.60)	0.043	1.21 (0.88-1.65)	0.2
PAH, Polycyclic aromatic hydrocarbons (ng/g creatinine) * 0.01. Urinary PAH metabolite quintile 1 is the reference group. Logistic regression was used for stratification. Adjust for age, sex, race, marital status, educational level, BMI, PIR, smoking status, drinking status, physical activity, diabetes and hypertension.

## Sheet: Table S5
Table S5. Stratified Variables Illuminate the Association of 3-Hydroxyfluorene with Hyperlipidemia in the US Population
	Quintile 1		Quintile 2		Quintile 3		Quintile 4		Quintile 5		P for interaction
	OR (95%CI)	P	OR (95%CI)	P	OR (95%CI)	P	OR (95%CI)	P	OR (95%CI)	P
Age group (years)											0.106
≥20-39	Reference		0.99 (0.72-1.38)	>0.9	1.22 (0.88-1.69)	0.2	1.24 (0.87-1.76)	0.2	1.88 (1.24-2.87)	0.004
40-59	Reference		0.59 (0.36-0.98)	0.042	0.75 (0.46-1.21)	0.2	0.64 (0.41-1.00)	0.048	0.49 (0.27-0.91)	0.032
60-80+	Reference		0.89 (0.56-1.39)	0.6	1.22 (0.79-1.89)	0.4	1.06 (0.64-1.76)	0.8	1.40 (0.64-3.07)	0.4
Gender											0.385
Male	Reference		0.83 (0.61-1.12)	0.2	0.91 (0.66-1.25)	0.6	0.78 (0.57-1.08)	0.14	1.17 (0.77-1.78)	0.5
Female	Reference		0.87 (0.61-1.24)	0.4	1.15 (0.79-1.70)	0.3	1.23 (0.89-1.70)	0.2	1.11 (0.74-1.67)	0.6
Race											0.076
Mexican American	Reference		0.96 (0.64-1.43)	0.8	1.34 (0.83-2.15)	0.2	0.78 (0.44-1.37)	0.4	1.04 (0.51-2.12)	＞0.9
Other Hispanic	Reference		0.53 (0.25-1.09)	0.082	0.61 (0.34-1.10)	0.1	0.62 (0.34-1.16)	0.13	0.61 (0.26-1.42)	0.2
Non-Hispanic White	Reference		0.90 (0.66-1.23)	0.5	1.12 (0.80-1.59)	0.5	1.14 (0.80-1.60)	0.5	1.34 (0.84-2.14)	0.2
Non-Hispanic Black	Reference		0.85 (0.55-1.31)	0.4	0.85 (0.53-1.36)	0.5	0.70 (0.47-1.04)	0.074	0.97 (0.62-1.52)	0.9
Other/multiracial	Reference		0.64 (0.30-1.38)	0.2	0.75 (0.45-1.27)	0.3	0.83 (0.45-1.56)	0.6	0.42 (0.18-0.99)	0.047
Marital status											0.975
Married	Reference		0.71 (0.52-0.97)	0.033	0.84 (0.60-1.20)	0.3	0.83 (0.59-1.17)	0.3	0.95 (0.57-1.61)	0.9
Living with a partner	Reference		1.06 (0.48-2.36)	0.9	1.77 (0.82-3.83)	0.14	1.42 (0.56-3.59)	0.5	1.44 (0.58-3.55)	0.4
Living alone	Reference		1.07 (0.70-1.62)	0.8	1.34 (0.95-1.89)	0.1	1.20 (0.79-1.83)	0.4	1.53 (1.01-2.33)	0.046
Educational level											0.436
Less than high school	Reference		1.57 (0.99-2.51)	0.056	1.37 (0.85-2.22)	0.2	1.40 (0.89-2.21)	0.14	1.29 (0.77-2.15)	0.3
High school or GED	Reference		0.68 (0.38-1.21)	0.2	0.88 (0.54-1.44)	0.6	0.70 (0.41-1.17)	0.2	1.35 (0.67-2.72)	0.4
College or above	Reference		0.81 (0.60-1.10)	0.2	1.01 (0.75-1.35)	>0.9	1.02 (0.77-1.34)	>0.9	1.03 (0.72-1.48)	0.9
BMI group (kg/m2)											0.291
<25	Reference		0.98 (0.64-1.50)	>0.9	1.23 (0.78-1.94)	0.4	1.26 (0.80-1.98)	0.3	1.48 (0.81-2.71)	0.2
25-30	Reference		0.90 (0.60-1.36)	0.6	0.96 (0.64-1.45)	0.9	0.96 (0.61-1.51)	0.9	0.95 (0.54-1.67)	0.8
>30	Reference		0.67 (0.47-0.97)	0.034	0.96 (0.64-1.44)	0.8	0.77 (0.46-1.29)	0.3	1.18 (0.70-2.00)	0.5
PIR											0.556
<1.30	Reference		0.81 (0.54-1.23)	0.3	1.35 (0.93-1.96)	0.12	0.83 (0.53-1.29)	0.4	1.33 (0.87-2.01)	0.2
1.30-3.49	Reference		0.98 (0.64-1.49)	>0.9	1.18 (0.80-1.74)	0.4	1.19 (0.78-1.84)	0.4	1.44 (0.90-2.28)	0.12
≥3.50	Reference		0.76 (0.50-1.18)	0.2	0.86 (0.58-1.28)	0.5	0.94 (0.63-1.40)	0.8	0.82 (0.45-1.49)	0.5
Smoking status											0.122
Never smoker	Reference		0.76 (0.58-1.00)	0.053	0.90 (0.68-1.20)	0.5	0.85 (0.63-1.14)	0.3	0.79 (0.48-1.30)	0.3
Former smoker	Reference		1.12 (0.74-1.69)	0.6	1.35 (0.87-2.10)	0.2	1.42 (0.86-2.34)	0.2	1.51 (0.81-2.80)	0.2
Current smoker	Reference		0.54 (0.10-3.04)	0.5	1.22 (0.27-5.53)	0.8	1.05 (0.29-3.84)	>0.9	1.44 (0.44-4.68)	0.5
Drinking status											0.014
Yes	Reference		0.97 (0.73-1.28)	0.8	1.10 (0.81-1.49)	0.5	1.05 (0.78-1.42)	0.7	1.18 (0.83-1.66)	0.3
No	Reference		0.55 (0.37-0.81)	0.004	0.81 (0.53-1.25)	0.3	0.72 (0.47-1.19)	0.12	1.26 (0.61-2.60)	0.5
Physical activity											0.118
Yes	Reference		0.96 (0.69-1.33)	0.8	1.17 (0.87-1.58)	0.3	1.16 (0.86-1.57)	0.3	1.00 (0.65-1.52)	＞0.9
No	Reference		0.70 (0.49-1.00)	0.052	0.84 (0.57-1.24)	0.4	0.77 (0.52-1.14)	0.2	1.29 (0.82-2.02)	0.075
Hypertension											0.993
Yes	Reference		0.59 (0.38-0.92)	0.02	0.69 (0.41-1.15)	0.2	0.52 (0.34-0.80)	0.003	0.56 (0.28-1.14)	0.11
No	Reference		1.00 (0.75-1.35)	>0.9	1.23 (0.94-1.60)	0.12	1.28 (0.93-1.76)	0.12	1.53 (1.13-2.08)	0.008
Diabetes											0.007
Yes	Reference		1.12 (0.57-2.18)	0.7	1.32 (0.76-2.32)	0.3	0.79 (0.43-1.46)	0.4	2.09 (0.89-4.91)	0.089
No	Reference		0.82 (0.63-1.06)	0.13	1.01 (0.78-1.29)	>0.9	1.00 (0.76-1.31)	>0.9	1.10 (0.81-1.50)	0.5
PAH, Polycyclic aromatic hydrocarbons (ng/g creatinine) * 0.01. Urinary PAH metabolite quintile 1 is the reference group. Logistic regression was used for stratification. Adjust for age, sex, race, marital status, educational level, BMI, PIR, smoking status, drinking status, physical activity, diabetes and hypertension.

## Sheet: Table S6
Table S6. Stratified Variables Illuminate the Association of 2-Hydroxyfluorene with Hyperlipidemia in the US Population
	Quintile 1		Quintile 2		Quintile 3		Quintile 4		Quintile 5		P for interaction
	OR (95%CI)	P	OR (95%CI)	P	OR (95%CI)	P	OR (95%CI)	P	OR (95%CI)	P
Age group (years)											0.05
≥20-39	Reference		1.09 (0.77-1.53)	0.6	1.30 (0.86-1.95)	0.2	1.38 (0.97-1.94)	0.071	1.98 (1.19-3.29)	0.009
40-59	Reference		1.16 (0.71-1.88)	0.5	1.13 (0.78-1.73)	0.5	1.09 (0.77-1.56)	0.6	0.69 (0.43-1.11)	0.12
60-80+	Reference		1.47 (0.92-2.35)	0.1	1.83 (1.16-2.88)	0.01	1.28 (0.78-2.10)	0.3	2.26 (1.25-4.08)	0.008
Gender											0.688
Male	Reference		1.33 (1.00-1.77)	0.049	1.31 (0.94-1.83)	0.11	1.10 (0.80-1.52)	0.5	1.39 (0.89-2.17)	0.14
Female	Reference		1.09 (0.78-1.51)	0.6	1.36 (0.93-1.99)	0.11	1.42 (1.01-1.99)	0.044	1.42 (0.96-2.10)	0.081
Race											0.131
Mexican American	Reference		0.87 (0.51-1.49)	0.6	0.97 (0.53-1.78)	>0.9	1.30 (0.67-2.52)	0.4	0.77 (0.39-1.52)	0.4
Other Hispanic	Reference		0.98 (0.47-2.02)	>0.9	0.96 (0.48-1.90)	>0.9	1.07 (0.60-1.92)	0.8	0.99 (0.41-2.34)	>0.9
Non-Hispanic White	Reference		1.33 (0.97-1.82)	0.072	1.62 (1.14-2.30)	0.008	1.33 (1.00-1.77)	0.046	1.66 (1.08-2.56)	0.021
Non-Hispanic Black	Reference		1.29 (0.86-1.93)	0.2	0.98 (0.64-1.50)	>0.9	1.02 (0.71-1.45)	>0.9	1.43 (0.83-2.44)	0.2
Other/multiracial	Reference		0.71 (0.34-1.50)	0.4	0.83 (0.39-1.75)	0.6	1.20 (0.63-2.29)	0.6	0.52 (0.18-1.49)	0.2
Marital status											0.9
Married	Reference		1.09 (0.78-1.53)	0.6	1.17 (0.80-1.71)	0.3	1.28 (0.92-1.77)	0.14	1.23 (0.73-2.05)	0.4
Living with a partner	Reference		0.95 (0.37-2.43)	>0.9	1.28 (0.50-3.30)	0.6	1.09 (0.52-2.28)	0.8	1.21 (0.44-3.30)	0.7
Living alone	Reference		1.44 (1.04-2.01)	0.031	1.70 (1.12-2.57)	0.014	1.28 (0.89-1.85)	0.2	1.71 (1.4-2.79)	0.035
Educational level											0.445
Less than high school	Reference		1.44 (0.81-2.56)	0.2	1.61 (0.91-2.86)	0.1	1.40 (0.82-2.39)	0.2	1.45 (0.82-2.56)	0.2
High school or GED	Reference		0.87 (0.50-1.53)	0.6	0.96 (0.57-1.61)	0.9	0.99 (0.56-1.76)	>0.9	1.60 (0.82-3.11)	0.2
College or above	Reference		1.24 (0.94-1.64)	0.12	1.46 (1.04-1.93)	0.026	1.32 (1.03-1.68)	0.028	1.27 (0.85-1.90)	0.2
BMI group (kg/m2)											0.082
<25	Reference		1.18 (0.75-1.87)	0.5	1.46 (0.92-2.31)	0.11	1.27 (0.82-1.95)	0.3	1.74 (0.98-3.10)	0.059
25-30	Reference		1.03 (0.69-1.52)	0.9	1.32 (0.89-1.96)	0.2	1.13 (0.73-1.76)	0.6	1.39 (0.77-2.50)	0.3
>30	Reference		1.42 (0.94-2.15)	0.093	1.22 (0.79-1.86)	0.4	1.41 (0.92-2.18)	0.11	1.39 (0.77-2.50)	0.3
PIR											0.557
<1.30	Reference		1.29 (0.85-1.95)	0.2	1.77 (1.15-2.71)	0.01	1.23 (0.82-1.83)	0.3	1.48 (0.95-2.31)	0.085
1.30-3.49	Reference		1.06 (0.69-1.63)	0.8	1.41 (0.92-2.15)	0.11	1.26 (0.86-1.86)	0.2	1.92 (1.22-3.03)	0.006
≥3.50	Reference		1.26 (0.89-1.78)	0.12	1.23 (0.85-1.78)	0.3	1.30 (0.95-1.76)	0.1	1.00 (0.57-1.75)	>0.9
Smoking status											0.109
Never smoker	Reference		1.22 (0.97-1.52)	0.084	1.09 (0.82-1.54)	0.5	1.18 (0.93-1.50)	0.2	0.91 (0.55-1.50)	0.7
Former smoker	Reference		1.05 (0.64-1.73)	0.8	1.88 (1.12-3.17)	0.019	1.62 (0.97-2.70)	0.064	1.73 (0.87-3.41)	0.11
Current smoker	Reference		4.20 (0.69-25.2)	0.12	5.43 (1.01-29.3)	0.049	2.72 (0.61-12.1)	0.2	4.18 (0.95-18.4)	0.058
Drinking status											0.011
Yes	Reference		1.27 (0.97-1.68)	0.086	1.45 (1.06-1.97)	0.02	1.30 (1.01-1.67)	0.042	1.32 (0.94-1.87)	0.11
No	Reference		0.98 (0.69-1.39)	>0.9	0.99 (0.64-1.54)	>0.9	1.06 (0.71-1.60)	0.8	2.30 (1.12-4.74)	0.025
Physical activity											0.098
Yes	Reference		1.25 (0.96-1.63)	0.09	1.50 (1.08-2.07)	0.016	1.34 (1.05-1.70)	0.018	1.19 (0.75-1.90)	0.5
No	Reference		1.09 (0.75-1.59)	0.6	1.13 (0.76-1.70)	0.5	1.12 (0.74-1.70)	0.6	1.60 (1.04-2.52)	0.041
Hypertension											0.836
Yes	Reference		1.14 (0.73-1.78)	0.6	1.03 (0.65-1.65)	0.9	0.91 (0.62-1.35)	0.6	0.92 (0.44-1.92)	0.8
No	Reference		1.26 (0.98-1.62)	0.069	1.53 (1.12-2.08)	0.008	1.45 (1.13-1.85)	0.004	1.64 (1.17-2.30)	0.005
Diabetes											0.053
Yes	Reference		1.48 (0.78-2.80)	0.2	2.13 (1.12-4.07)	0.023	1.30 (0.69-2.43)	0.4	0.99 (0.40-2.47)	>0.9
No	Reference		1.17 (0.93-1.48)	0.2	1.29 (0.98-1.70)	0.069	1.24 (0.99-1.55)	0.056	1.42 (1.00-2.01)	0.051
PAH, Polycyclic aromatic hydrocarbons (ng/g creatinine) * 0.01. Urinary PAH metabolite quintile 1 is the reference group. Logistic regression was used for stratification. Adjust for age, sex, race, marital status, educational level, BMI, PIR, smoking status, drinking status, physical activity, diabetes and hypertension.

## Sheet: Table S7
Table S7. Stratified Variables Illuminate the Association of 1-Hydroxyphenanthrene with Hyperlipidemia in the US Population
	Quintile 1		Quintile 2		Quintile 3		Quintile 4		Quintile 5		P for interaction
	OR (95%CI)	P	OR (95%CI)	P	OR (95%CI)	P	OR (95%CI)	P	OR (95%CI)	P
Age group (years)											0.343
≥20-39	Reference		1.05 (0.79-1.41)	0.7	0.87 (0.62-1.22)	0.4	1.19 (0.86-1.65)	0.3	1.22 (0.87-1.71)	0.2
40-59	Reference		0.80 (0.53-1.21)	0.3	1.14 (0.76-1.70)	0.5	1.10 (0.76-1.61)	0.6	0.93 (0.65-1.33)	0.7
60-80+	Reference		1.49 (0.85-2.60)	0.2	2.33 (1.45-3.72)	<0.001	2.06 (1.23-3.43)	0.006	1.87 (1.24-2.84)	0.004
Gender											0.727
Male	Reference		0.99 (0.70-1.40)	>0.9	0.93 (0.69-1.25)	0.6	0.97 (0.72-1.31)	0.8	1.04 (0.73-1.47)	0.8
Female	Reference		1.28 (0.91-1.80)	0.15	1.63 (1.17-2.26)	0.005	1.93 (1.38-2.69)	<0.001	1.62 (1.17-2.25)	0.005
Race											0.952
Mexican American	Reference		0.69 (0.41-1.16)	0.2	1.01 (0.57-1.81)	>0.9	1.93 (0.96-3.87)	0.064	0.77 (0.43-1.47)	0.4
Other Hispanic	Reference		0.70 (0.36-1.37)	0.3	0.72 (0.36-1.42)	0.3	1.09 (0.57-2.07)	0.8	0.86 (0.42-1.76)	0.7
Non-Hispanic White	Reference		1.24 (0.86-1.78)	0.3	1.45 (1.09-1.94)	0.013	1.56 (1.11-2.18)	0.011	1.50 (1.08-2.07)	0.015
Non-Hispanic Black	Reference		1.22 (0.88-1.70)	0.2	1.16 (0.73-1.84)	0.5	1.02 (0.67-1.54)	>0.9	1.01 (0.62-1.65)	>0.9
Other/multiracial	Reference		0.86 (0.48-1.54)	0.6	0.45 (0.24-0.84)	0.013	0.77 (0.46-1.27)	0.3	0.53 (0.26-1.06)	0.073
Marital status											0.911
Married	Reference		1.18 (0.87-1.60)	0.3	1.28 (0.94-1.75)	0.11	1.30 (0.94-1.81)	0.12	1.24 (0.85-1.79)	0.3
Living with a partner	Reference		0.71 (0.30-1.65)	0.4	0.59 (0.24-1.45)	0.2	0.81 (0.34-1.89)	0.6	1.14 (0.49-2.65)	0.8
Living alone	Reference		1.03 (0.70-1.51)	0.9	1.18 (0.87-1.59)	0.3	1.62 (1.10-2.40)	0.012	1.25 (0.85-1.83)	0.2
Educational level											0.255
Less than high school	Reference		0.86 (0.53-1.38)	0.5	0.90 (0.58-1.40)	0.6	0.77 (0.50-1.20)	0.3	0.90 (0.53-1.51)	0.7
High school or GED	Reference		0.75 (0.45-1.26)	0.3	1.19 (0.67-2.12)	0.6	1.19 (0.69-2.04)	0.5	0.99 (0.56-1.76)	>0.9
College or above	Reference		1.23 (0.87-1.74)	0.2	1.25 (0.96-1.61)	0.091	1.53 (1.13-2.07)	0.007	1.36 (1.03-1.78)	0.028
BMI group (kg/m2)											0.613
<25	Reference		1.03 (0.64-1.65)	0.9	1.22 (0.81-1.85)	0.3	1.16 (0.76-1.77)	0.5	1.33 (0.87-2.02)	0.2
25-30	Reference		1.01 (0.73-1.52)	>0.9	1.21 (0.81-1.81)	0.3	1.40 (0.96-2.05)	0.08	1.28 (0.86-1.92)	0.2
>30	Reference		1.22 (0.79-1.88)	0.4	1.08 (0.71-1.64)	0.7	1.56 (1.02-2.38)	0.04	1.05 (0.66-1.69)	0.8
PIR											0.01
<1.30	Reference		1.16 (0.83-1.60)	0.4	0.95 (0.65-1.38)	0.8	1.51 (1.09-2.09)	0.014	1.73 (1.19-2.53)	0.005
1.30-3.49	Reference		0.87 (0.89-1.76)	0.5	1.25 (0.89-1.76)	0.2	1.34 (0.90-2.01)	0.15	1.20 (0.81-1.78)	0.4
≥3.50	Reference		1.21 (0.79-1.85)	0.4	1.27 (0.93-1.73)	0.13	1.26 (0.88-1.80)	0.2	1.02 (0.73-1.43)	0.9
Smoking status											0.338
Never smoker	Reference		1.10 (0.84-1.44)	0.5	1.22 (0.95-1.56)	0.12	1.13 (0.87-1.47)	0.4	1.05 (0.76-1.46)	0.8
Former smoker	Reference		1.04 (0.61-1.76)	0.9	1.25 (0.77-2.03)	0.4	1.76 (1.09-2.84)	0.022	1.49 (0.96-2.52)	0.1
Current smoker	Reference		0.89 (0.36-2.21)	0.8	0.95 (0.44-2.04)	0.9	1.56 (0.67-3.60)	0.3	1.33 (0.64-2.77)	0.4
Drinking status											0.016
Yes	Reference		0.98 (0.75-1.29)	0.9	1.10 (0.88-1.39)	0.4	1.22 (0.94-1.60)	0.13	1.15 (0.90-1.48)	0.3
No	Reference		1.36 (0.88-2.12)	0.2	1.44 (0.95-2.18)	0.087	1.69 (1.12-2.54)	0.013	1.37 (0.80-2.33)	0.2
Physical activity											0.171
Yes	Reference		1.07 (0.79-1.46)	0.6	1.05 (0.80-1.39)	0.7	1.28 (0.94-1.75)	0.12	1.13 (0.82-1.57)	0.4
No	Reference		1.02 (0.74-1.42)	0.9	1.41 (1.02-1.95)	0.042	1.36 (0.98-1.90)	0.066	1.31 (0.96-1.80)	0.089
Hypertension											0.635
Yes	Reference		0.86 (0.55-1.35)	0.5	1.13 (0.72-1.76)	0.6	0.92 (0.58-1.44)	0.7	0.96 (0.69-1.46)	0.8
No	Reference		1.16 (0.88-1.54)	0.3	1.21 (0.95-1.55)	0.12	1.54 (1.21-1.97)	<0.001	1.35 (1.01-1.81)	0.046
Diabetes											0.6
Yes	Reference		1.16 (0.56-2.40)	0.7	1.16 (0.59-2.29)	0.7	1.41 (0.73-2.72)	0.3	1.19 (0.56-2.54)	0.6
No	Reference		1.05 (0.81-1.36)	0.7	1.18 (0.96-1.45)	0.12	1.30 (1.03-1.65)	0.028	1.21 (0.96-1.53)	0.1
PAH, Polycyclic aromatic hydrocarbons (ng/g creatinine) * 0.01. Urinary PAH metabolite quintile 1 is the reference group. Logistic regression was used for stratification. Adjust for age, sex, race, marital status, educational level, BMI, PIR, smoking status, drinking status, physical activity, diabetes and hypertension.

## Sheet: Table S8
Table S8. Stratified Variables Illuminate the Association of 1-Hydroxypyrene with Hyperlipidemia in the US Population
	Quintile 1		Quintile 2		Quintile 3		Quintile 4		Quintile 5		P for interaction
	OR (95%CI)	P	OR (95%CI)	P	OR (95%CI)	P	OR (95%CI)	P	OR (95%CI)	P
Age group (years)											0.447
≥20-39	Reference		1.07 (0.74-1.56)	0.7	0.82 (0.56-1.18)	0.3	1.11 (0.78-1.57)	0.5	1.02 (0.69-1.52)	>0.9
40-59	Reference		1.30 (0.82-2.05)	0.3	0.98 (0.68-1.41)	>0.9	1.18 (0.71-1.94)	0.5	0.77 (0.47-1.24)	0.3
60-80+	Reference		1.09 (0.69-1.71)	0.7	1.20 (0.77-1.89)	0.4	0.90 (0.56-1.46)	0.7	1.29 (0.67-2.50)	0.4
Gender											0.678
Male	Reference		1.16 (0.82-1.62)	0.4	0.98 (0.71-1.35)	0.9	0.96 (0.66-1.38)	0.8	0.96 (0.69-1.34)	0.8
Female	Reference		1.18 (0.78-1.78)	0.4	0.96 (0.66-1.39)	0.8	1.29 (0.87-1.91)	0.2	1.06 (0.70-1.61)	0.8
Race											0.787
Mexican American	Reference		1.09 (0.65-1.83)	0.7	1.32 (0.78-2.24)	0.3	1.05 (0.58-1.90)	0.9	0.69 (0.35-1.37)	0.3
Other Hispanic	Reference		0.70 (0.32-1.52)	0.4	0.68 (0.30-1.54)	0.3	0.67 (0.31-1.49)	0.3	0.62 (0.22-1.71)	0.3
Non-Hispanic White	Reference		1.24 (0.87-1.76)	0.2	1.05 (0.75-1.46)	0.8	1.23 (0.84-1.81)	0.3	1.08 (0.72-1.62)	0.7
Non-Hispanic Black	Reference		1.39 (0.96-2.03)	0.082	0.76 (0.49-1.18)	0.2	0.98 (0.67-1.43)	>0.9	1.19 (0.74-1.92)	0.5
Other/multiracial	Reference		0.79 (0.35-1.76)	0.6	0.59 (0.26-1.34)	0.2	0.72 (0.29-1.78)	0.5	0.54 (0.25-1.18)	0.12
Marital status											0.668
Married	Reference		1.13 (0.78-1.63)	0.5	0.95 (0.70-1.29)	0.7	1.11 (0.73-1.69)	0.6	0.95 (0.61-1.46)	0.8
Living with a partner	Reference		0.83 (0.33-2.09)	0.7	0.64 (0.27-1.50)	0.3	0.66 (0.25-1.78)	0.4	0.69 (0.28-1.71)	0.4
Living alone	Reference		1.30 (0.88-1.91)	0.2	1.08 (0.73-1.58)	0.7	1.21 (0.83-1.78)	0.3	1.11 (0.73-1.69)	0.6
Educational level											0.258
Less than high school	Reference		1.12 (0.70-1.79)	0.6	0.86 (0.49-1.51)	0.6	0.97 (0.60-1.57)	0.9	0.76 (0.46-1.27)	0.3
High school or GED	Reference		0.40 (0.21-0.75)	0.005	0.61 (0.35-1.07)	0.09	0.61 (0.33-1.15)	0.13	0.66 (0.33-1.34)	0.2
College or above	Reference		1.55 (1.18-2.04)	0.002	1.10 (0.82-1.48)	0.5	1.32 (0.92-1.91)	0.13	1.09 (0.75-1.59)	0.6
BMI group (kg/m2)											0.431
<25	Reference		0.99 (0.64-1.54)	>0.9	1.01 (0.68-1.50)	>0.9	1.20 (0.77-1.89)	0.4	1.15 (0.74-1.78)	0.5
25-30	Reference		1.32 (0.88-1.98)	0.2	1.11 (0.77-1.61)	0.6	1.14 (0.76-1.71)	0.5	0.91 (0.58-1.41)	0.7
>30	Reference		1.19 (0.81-1.76)	0.4	0.77 (0.52-1.15)	0.2	0.94 (0.58-1.55)	0.8	0.88 (0.56-1.38)	0.6
PIR											0.521
<1.30	Reference		0.98 (0.65-1.47)	>0.9	0.90 (0.59-1.37)	0.6	0.82 (0.54-1.25)	0.4	0.84 (0.54-1.30)	0.4
1.30-3.49	Reference		1.19 (0.83-1.72)	0.3	0.77 (0.53-1.11)	0.2	1.06 (0.68-1.65)	0.8	1.17 (0.75-1.83)	0.5
≥3.50	Reference		1.22 (0.80-1.85)	0.3	1.19 (0.85-1.67)	0.3	1.34 (0.88-2.05)	0.2	0.85 (0.54-1.32)	0.5
Smoking status											0.743
Never smoker	Reference		1.11 (0.83-1.50)	0.5	0.84 (0.65-1.09)	0.2	1.22 (0.90-1.64)	0.2	0.76 (0.50-1.15)	0.2
Former smoker	Reference		1.39 (0.90-2.14)	0.14	1.26 (0.74-2.16)	0.4	1.01 (0.60-1.72)	>0.9	1.08 (0.65-1.81)	0.8
Current smoker	Reference		0.62 (0.21-1.83)	0.4	0.82 (0.32-2.12)	0.7	0.72 (0.29-1.79)	0.5	0.91 (0.36-2.29)	0.8
Drinking status											0.067
Yes	Reference		1.23 (0.92-1.64)	0.2	0.92 (0.70-1.21)	0.6	1.07 (0.79-1.45)	0.7	1.00 (0.72-1.37)	>0.9
No	Reference		0.91 (0.59-1.41)	0.7	1.08 (0.70-1.65)	0.7	1.26 (0.79-2.02)	0.3	0.85 (0.49-1.47)	0.6
Physical activity											0.09
Yes	Reference		1.35 (1.01-1.82)	0.046	1.14 (0.89-1.47)	0.3	1.15 (0.82-1.61)	0.4	0.98 (0.67-1.42)	>0.9
No	Reference		0.95 (0.63-1.46)	0.8	0.76 (0.50-1.16)	0.2	1.09 (0.71-1.68)	0.7	0.96 (0.67-1.38)	0.8
Hypertension											0.469
Yes	Reference		1.03 (0.70-1.53)	0.9	0.63 (0.43-0.92)	0.02	0.77 (0.50-1.19)	0.2	0.77 (0.48-1.24)	0.3
No	Reference		1.29 (0.95-1.75)	0.1	1.19 (0.88-1.60)	0.3	1.32 (0.95-1.83)	0.1	1.11 (0.80-1.55)	0.5
Diabetes											0.06
Yes	Reference		1.69 (0.84-3.43)	0.14	1.15 (0.55-2.39)	0.7	1.46 (0.71-3.01)	0.3	1.23 (0.66-2.31)	0.5
No	Reference		1.10 (0.83-1.46)	0.5	0.92 (0.72-1.16)	0.5	1.06 (0.80-1.41)	0.7	0.93 (0.70-1.25)	0.6
PAH, Polycyclic aromatic hydrocarbons (ng/g creatinine) * 0.01. Urinary PAH metabolite quintile 1 is the reference group. Logistic regression was used for stratification. Adjust for age, sex, race, marital status, educational level, BMI, PIR, smoking status, drinking status, physical activity, diabetes and hypertension.

## Sheet: Table S9
Table S9. The joint effect of urinary PAHs metabolites mixtures on the prevalence of hyperlipidemia in WQS model in positive and negative direction
		OR (95%CI)	P-value
Positive
	WQS index	1.04 (1.00-1.09)	0.036
Negative
	WQS index	1.02 (0.98-1.06)	0.29
WQS: weighted quantile sum; OR, odds ratio; CI, confidence interval; Models were adjusted for all covariates.
